# Supplementary material for: Photocatalytic Enhancement of Anatase Supported on Mesoporous Modified Silica for the Removal of Carbamazepine
Source: Nanomaterials (Basel). 2025 Oct 8;15(19):1533. doi: 10.3390/nano15191533 (PMC12526347; doi:10.3390/nano15191533)
Supplement: Supplementary file 1 [file nanomaterials-15-01533-s001.zip]

Archive with 1 entries (1 files):
- nanomaterials-3818499-supplementary.pdf
